# Supplementary material for: Enrichment of Acid-Associated Microbiota in the Saliva of Type 2 Diabetes Mellitus Adults: A Systematic Review
Source: Pathogens. 2023 Mar 2;12(3):404. doi: 10.3390/pathogens12030404 (PMC10051551; doi:10.3390/pathogens12030404)
Supplement: Supplementary file 1 [file pathogens-12-00404-s001.zip]

Archive with 1 entries (1 files):
- pathogens-2235223-supplementary.pdf
